# Supplementary material for: N‐acetylaspartate release by glutaminolytic ovarian cancer cells sustains protumoral macrophages
Source: EMBO Rep. 2021 Jul 14;22(9):e51981. doi: 10.15252/embr.202051981 (PMC8419692; doi:10.15252/embr.202051981)
Supplement: Supplementary file 3 — Dataset EV1 [file EMBR-22-e51981-s003.xlsx]

## Sheet: Foglio1
	Dataset EV1. List of retrieved PDB for NMDAR comparative analysis
	PDB_ID	5iou	5iov	5uow	5un1	4tll	4tlm	3oem	6irh
	Organism	X.laevis	X.laevis	X.laevis	X.laevis	X.laevis	X.laevis	R.norvegicus	H.sapiens
	N-methyl-D-aspartate receptor subunit NR1-8a (residues number)	chain A, C (822)	chain A, C (822)	chain A, C (814)		ND	ND	ND	ND
	N-methyl-D-aspartate receptor subunit NR1-3a				chain A, C, E, G (451)			ND	ND
	Glutamate receptor ionotropic, NMDA 1	ND	ND	ND		ND	ND	ND	chain A, C (847)
	receptor subunit GluN1	ND	ND	ND		chain A, C (823)	chain A, C (823)	ND	ND
	Glutamate [NMDA] receptor subunit epsilon-4	ND	ND	ND		ND	ND	chain A (286)	ND
	Glutamate receptor ionotropic, NMDA 2A	ND	ND	ND		ND	ND	ND	chain B, D (841)
	N-methyl-D-aspartate receptor subunit NR2A (residues number)	ND	ND	chain B (832)		ND	ND	ND	ND
	Ionotropic glutamate receptor subunit NR2B (residues number)	chain B, D (825)	chain B, D (825)	chain D (837)	chain B, D, F, H (448)	ND	ND	ND	ND
	receptor subunit GluN2B	ND	ND	ND	ND	chain B, D (824)	chain B, D (824)	ND	ND
	Glu (ligand)	chain B, D	chain B, D	chain B	chain B, D, G, H	ND	ND	ND	ND
	Gly (ligand)	chain A, C	chain A, C	ND	chain A, G	ND	ND	ND	ND
	OEM (N-methyl-D-aspartic acid)	ND	ND	ND		ND	ND	chain A	ND
	MK-801 (BMK)	ND	ND	chain B	chain B, G	ND	ND	ND	ND
	QEM (Ro25-6981)	ND	chain A, C	ND	ND	chain B, D	chain A, C	ND	ND
	JEG (trans-1-aminocyclobutane-1,3-dicarboxylic acid) Glutamate-like molecule	ND	ND	ND	ND	chain D	chain D	ND	ND
	1AC (1-aminocyclopropanecarboxylic acid) Glycine-like molecule	ND	ND	ND	ND	chain A	chain A	ND	ND
	NAG	ND	ND	ND	chain B, D, F, G, H	chain A, B	chain A, B, C, D	ND	ND
	TRS	ND	ND	ND	chain G	ND	ND	ND	ND
	Y01 (cholesterol like)	ND	ND	ND	chain E	ND	ND	ND	ND
